# Supplementary material for: A new natural hybrid of Iris (Iridaceae) from Chongqing, China
Source: PhytoKeys. 2021 Mar 5;174:1–12. doi: 10.3897/phytokeys.174.62306 (PMC9849019; doi:10.3897/phytokeys.174.62306)
Supplement: XML Treatment for Iris × ampliflora [file phytokeys.174.62306-treatment1.xml]

<!DOCTYPE tp:taxon-treatment
  PUBLIC "-//TaxonX//DTD Taxonomic Treatment Publishing DTD v0 20100105//EN" "tax-treatment-NSO.dtd">
<tp:taxon-treatment xmlns:tp="http://www.plazi.org/taxpub"><tp:treatment-meta><kwd-group><label>Taxon classification</label><kwd>
                <named-content content-type="kingdom">Plantae</named-content>
              </kwd><kwd>
                <named-content content-type="order">Mantodea</named-content>
              </kwd><kwd>
                <named-content content-type="family">Tarachodidae</named-content>
              </kwd></kwd-group><mixed-citation publication-type="journal"><person-group><name><surname>Xiao</surname><given-names>Yue-e</given-names></name><name><surname>Yu</surname><given-names>Feng-yang</given-names></name><name><surname>Zhou</surname><given-names>Xiao-feng</given-names></name></person-group><article-title>A new natural hybrid of <italic><tp:taxon-name><tp:taxon-name-part taxon-name-part-type="genus" reg="Iris">Iris</tp:taxon-name-part></tp:taxon-name></italic> (<tp:taxon-name><tp:taxon-name-part taxon-name-part-type="family">Iridaceae</tp:taxon-name-part></tp:taxon-name>) from Chongqing, China</article-title><source>PhytoKeys</source><day>05</day><month>03</month><year>2021</year><volume>174</volume><fpage>1</fpage><lpage>12</lpage><pub-id pub-id-type="doi">10.3897/phytokeys.174.62306</pub-id></mixed-citation></tp:treatment-meta><tp:nomenclature><tp:taxon-name>
              <object-id xmlns:xlink="http://www.w3.org/1999/xlink" content-type="arpha" xlink:type="simple">B2DF36F7-DC0C-5D58-B02A-5ACCE9B11ECB</object-id>
              <tp:taxon-name-part taxon-name-part-type="genus" reg="Iris">Iris</tp:taxon-name-part>
              <tp:taxon-name-part taxon-name-part-type="hybrid-sign">×</tp:taxon-name-part>
              <tp:taxon-name-part taxon-name-part-type="species" reg="ampliflora">ampliflora</tp:taxon-name-part>
            </tp:taxon-name><tp:taxon-authority>Y.E. Xiao, F.Y. Yu &amp; X.F. Chen</tp:taxon-authority><tp:taxon-status xmlns:xlink="http://www.w3.org/1999/xlink" xlink:type="simple">nothosp. nov.</tp:taxon-status><xref ref-type="fig" rid="F1">Figures 1</xref><xref ref-type="fig" rid="F2">, 2</xref><xref ref-type="app" rid="app2">, Appendix 2</xref><xref ref-type="fig" rid="F5">: Figure A1</xref></tp:nomenclature><tp:treatment-sec sec-type="diagnosis" id="SECID0EWBAG"><title>Diagnosis.</title><p>Morphologically similar to <italic><tp:taxon-name><tp:taxon-name-part taxon-name-part-type="genus" reg="Iris">I.</tp:taxon-name-part><tp:taxon-name-part taxon-name-part-type="species" reg="japonica">japonica</tp:taxon-name-part></tp:taxon-name></italic>, the new hybrid differs in having 7–10 branches and an aerial stem (25–29 cm compared to 10–15 cm), larger leaves (length and width, 68–80 cm and 6–7 cm compared to 45–51 cm and 3–4.5 cm) and larger purple flowers (diam., 11–13 cm compared to 4–5 cm).</p></tp:treatment-sec><tp:treatment-sec sec-type="material" id="SECID0EHCAG"><title>Type.</title><p>Shanghai Botanical Garden, grown from collection from the Qingyang Town of Fuling District, Chongqing, 14 June 2014, <italic>Y.E. Xiao XYE20140614</italic> (holotype: CSH-0180673!; isotypes: CSH!). A photo of the holotype is shown in Appendix <xref ref-type="app" rid="app2">2</xref>: Figure <xref ref-type="fig" rid="F5">A1</xref>.</p></tp:treatment-sec><tp:treatment-sec sec-type="description" id="SECID0EXCAG"><title>Description.</title><p><italic>Rhizomes</italic> creeping, thick, ca. 1.5–2 cm in diam. <italic>Overall plant</italic> up to 85.4–125.5 cm. <italic>Stem</italic> ascending upright, 24–31 cm. <italic>Leaves</italic> mainly in basal fans, green, broadly sword-shaped, curved, midrib evident, 69.0–82.9 × 5.5–7.5 cm, the basal leaves fibrous. <italic>Flowering stems</italic> with 7–10 branched that arise in the axillary leaves, 1- or 2 leaved subtend the flower on the branch, ca. 50.0 × 4.5 cm. <italic>Spathes</italic> 2 or 3, green, lanceolate, ca. 2 cm, 3- or 4- flowered, seldom 5, apex acuminate. <italic>Flowers</italic> blueish violet, 11.5–12.8 cm in diam.; <italic>pedicel</italic> 1.5–3.0 cm, perianth tube slender, ca. 1.5 cm; outer segments mottled darker around conspicuous, yellow, irregularly toothed crest, broadly ovate, 6.8–7.3 × 5.2–5.5 cm; inner segments spreading horizontally at anthesis, elliptical, 5.5–6.2 × 3.9–4.2 cm. <italic>Stamens</italic> ca. 2 cm; anthers bright white without pollen. <italic>Style branches</italic> pale bluish violet, 4–5 cm, feathery apex, terminal lobes fimbriate. <italic>Ovary</italic> cylindrical, ca. 2 cm. Flowering season, March–April. Sterile.</p></tp:treatment-sec><tp:treatment-sec sec-type="etymology" id="SECID0EHEAG"><title>Etymology.</title><p>The new hybrid is named for the large flower.</p></tp:treatment-sec><tp:treatment-sec sec-type="distribution" id="SECID0EMEAG"><title>Distribution and habitat.</title><p><tp:taxon-name><tp:taxon-name-part taxon-name-part-type="genus" reg="Iris">Iris</tp:taxon-name-part><tp:taxon-name-part taxon-name-part-type="hybrid-sign">×</tp:taxon-name-part><tp:taxon-name-part taxon-name-part-type="species" reg="ampliflora">ampliflora</tp:taxon-name-part></tp:taxon-name> was collected from the Qingyang Town, Fuling District, Chongqing, China (<named-content xmlns:xlink="http://www.w3.org/1999/xlink" content-type="dwc:verbatimCoordinates" xlink:type="simple"><named-content content-type="geo-json" specific-use="{&#34;type&#34;:&#34;Point&#34;,&#34;coordinates&#34;:[107.215000,29.528000]}" id="NCID0ECFAG" xlink:type="simple">29°31'40.8"N, 107°12'54"E</named-content></named-content>). With complicated mountainous topography, the Qingyang Town is located in the range of the Dalou Mountains with an average altitude of 750 m. There were about 10 clones each with 6–10 individuals in the population of <tp:taxon-name><tp:taxon-name-part taxon-name-part-type="genus" reg="Iris">I.</tp:taxon-name-part><tp:taxon-name-part taxon-name-part-type="hybrid-sign">×</tp:taxon-name-part><tp:taxon-name-part taxon-name-part-type="species" reg="ampliflora">ampliflora</tp:taxon-name-part></tp:taxon-name>, covering an area of 200 m<sup>2</sup>. Plants of <tp:taxon-name><tp:taxon-name-part taxon-name-part-type="genus" reg="Iris">I.</tp:taxon-name-part><tp:taxon-name-part taxon-name-part-type="hybrid-sign">×</tp:taxon-name-part><tp:taxon-name-part taxon-name-part-type="species" reg="ampliflora">ampliflora</tp:taxon-name-part></tp:taxon-name> grow well on roadsides of subtropical mixed evergreen deciduous broad-leaved forest in full-sun and partly-shaded environments at an altitude of about 650 m. The lowest and highest temperature of the original site are about -5 °C and 38 °C, respectively.</p></tp:treatment-sec><tp:treatment-sec sec-type="phenology" id="SECID0EDGAG"><title>Phenology and reproductive characteristics.</title><p><tp:taxon-name><tp:taxon-name-part taxon-name-part-type="genus" reg="Iris">Iris</tp:taxon-name-part><tp:taxon-name-part taxon-name-part-type="hybrid-sign">×</tp:taxon-name-part><tp:taxon-name-part taxon-name-part-type="species" reg="ampliflora">ampliflora</tp:taxon-name-part></tp:taxon-name> blooms in March to April in Chongqing, and it blooms in April in Shanghai. It is evergreen. No fruits have been observed, but it can reproduce vegetatively.</p></tp:treatment-sec><tp:treatment-sec sec-type="Preliminary conservation status" id="SECID0EWGAG"><title>Preliminary conservation status.</title><p>Only one population of <tp:taxon-name><tp:taxon-name-part taxon-name-part-type="genus" reg="Iris">I.</tp:taxon-name-part><tp:taxon-name-part taxon-name-part-type="hybrid-sign">×</tp:taxon-name-part><tp:taxon-name-part taxon-name-part-type="species" reg="ampliflora">ampliflora</tp:taxon-name-part></tp:taxon-name> was found by our investigation in Qingyang Region and there are risks of disturbance by human activities. <tp:taxon-name><tp:taxon-name-part taxon-name-part-type="genus" reg="Iris">I.</tp:taxon-name-part><tp:taxon-name-part taxon-name-part-type="hybrid-sign">×</tp:taxon-name-part><tp:taxon-name-part taxon-name-part-type="species" reg="ampliflora">ampliflora</tp:taxon-name-part></tp:taxon-name> is currently cultivated in the conservation nurseries of Shanghai Botanical Garden and the Flower Fragrance Horticulture Limited Company in Chongqing.</p></tp:treatment-sec><tp:treatment-sec sec-type="Other Iris species examined" id="SECID0EWHAG"><title>Other <italic><tp:taxon-name><tp:taxon-name-part taxon-name-part-type="genus" reg="Iris">Iris</tp:taxon-name-part></tp:taxon-name></italic> species examined.</title><p><bold><italic><tp:taxon-name><tp:taxon-name-part taxon-name-part-type="genus" reg="Iris">I.</tp:taxon-name-part><tp:taxon-name-part taxon-name-part-type="species" reg="japonica">japonica</tp:taxon-name-part></tp:taxon-name></italic></bold> Chongqing Municipality, WUK0495843; PE01012482; PE01012483; PE01012489; PE01012492; IMC0013795. <bold><italic><tp:taxon-name><tp:taxon-name-part taxon-name-part-type="genus" reg="Iris">I.</tp:taxon-name-part><tp:taxon-name-part taxon-name-part-type="species" reg="confusa">confusa</tp:taxon-name-part></tp:taxon-name></italic></bold> Chongqing Municipality, CDBI0169691, IMC0013989, IMC0013998; IMC0014000; IMC0014010. <bold><italic><tp:taxon-name><tp:taxon-name-part taxon-name-part-type="genus" reg="Iris">I.</tp:taxon-name-part><tp:taxon-name-part taxon-name-part-type="species" reg="milesii">milesii</tp:taxon-name-part></tp:taxon-name></italic></bold> Yunnan Province, LBG 00106670; LBG00106671; KUN0360444. <bold><italic><tp:taxon-name><tp:taxon-name-part taxon-name-part-type="genus" reg="Iris">I.</tp:taxon-name-part><tp:taxon-name-part taxon-name-part-type="species" reg="wattii">wattii</tp:taxon-name-part></tp:taxon-name></italic></bold> Chongqing Municipality, KUN0360622. Mount Emei, Sichuan Province, CSH0086611. Liangshan Prefecture, Sichuan Province, PE01013840. <bold><italic><tp:taxon-name><tp:taxon-name-part taxon-name-part-type="genus" reg="Iris">I.</tp:taxon-name-part><tp:taxon-name-part taxon-name-part-type="species" reg="tectorum">tectorum</tp:taxon-name-part></tp:taxon-name></italic></bold>, Chongqing Municipality, IBSC0629040; IBSC0629027; CDBI0169658.</p></tp:treatment-sec><tp:treatment-sec><!--Section generated to contain objects referenced in tp:taxon-treatment.--><fig id="F1" position="float" orientation="portrait"><object-id xmlns:xlink="http://www.w3.org/1999/xlink" content-type="doi" xlink:type="simple">10.3897/phytokeys.174.62306.figure1</object-id><object-id xmlns:xlink="http://www.w3.org/1999/xlink" content-type="zenodo_dep_id" xlink:type="simple">4602728</object-id><object-id xmlns:xlink="http://www.w3.org/1999/xlink" content-type="arpha" xlink:type="simple">E5ED92C0-59B7-5F7B-96D5-83E5144F9724</object-id><label>Figure 1.</label><caption><p>Line drawings of <tp:taxon-name><tp:taxon-name-part taxon-name-part-type="genus" reg="Iris">Iris</tp:taxon-name-part><tp:taxon-name-part taxon-name-part-type="hybrid-sign">×</tp:taxon-name-part><tp:taxon-name-part taxon-name-part-type="species" reg="ampliflora">ampliflora</tp:taxon-name-part></tp:taxon-name> based on photos and the type specimens (Drawn by Tian-Yi Yu).</p></caption><graphic xmlns:xlink="http://www.w3.org/1999/xlink" xlink:href="phytokeys-174-001_article-62306__-g001.jpg" position="float" orientation="portrait" xlink:type="simple" id="oo_516512.jpg"><uri content-type="original_file" xlink:type="simple">https://binary.pensoft.net/fig/516512</uri></graphic></fig><fig id="F2" position="float" orientation="portrait"><object-id xmlns:xlink="http://www.w3.org/1999/xlink" content-type="doi" xlink:type="simple">10.3897/phytokeys.174.62306.figure2</object-id><object-id xmlns:xlink="http://www.w3.org/1999/xlink" content-type="zenodo_dep_id" xlink:type="simple">4602730</object-id><object-id xmlns:xlink="http://www.w3.org/1999/xlink" content-type="arpha" xlink:type="simple">AE0546DF-E3DB-53BE-B42A-E42890DB8B5D</object-id><label>Figure 2.</label><caption><p><bold>A</bold><tp:taxon-name><tp:taxon-name-part taxon-name-part-type="genus" reg="Iris">Iris</tp:taxon-name-part><tp:taxon-name-part taxon-name-part-type="hybrid-sign">×</tp:taxon-name-part><tp:taxon-name-part taxon-name-part-type="species" reg="ampliflora">ampliflora</tp:taxon-name-part></tp:taxon-name> in flower <bold>B</bold> flower anatomy of <tp:taxon-name><tp:taxon-name-part taxon-name-part-type="genus" reg="Iris">Iris</tp:taxon-name-part><tp:taxon-name-part taxon-name-part-type="hybrid-sign">×</tp:taxon-name-part><tp:taxon-name-part taxon-name-part-type="species" reg="ampliflora">ampliflora</tp:taxon-name-part></tp:taxon-name>.</p></caption><graphic xmlns:xlink="http://www.w3.org/1999/xlink" xlink:href="phytokeys-174-001_article-62306__-g002.jpg" position="float" orientation="portrait" xlink:type="simple" id="oo_516514.jpg"><uri content-type="original_file" xlink:type="simple">https://binary.pensoft.net/fig/516514</uri></graphic></fig><app id="app2"><title>Appendix 2</title><fig id="F5" position="float" orientation="portrait"><object-id xmlns:xlink="http://www.w3.org/1999/xlink" content-type="doi" xlink:type="simple">10.3897/phytokeys.174.62306.figurea1</object-id><object-id xmlns:xlink="http://www.w3.org/1999/xlink" content-type="zenodo_dep_id" xlink:type="simple">4602736</object-id><object-id xmlns:xlink="http://www.w3.org/1999/xlink" content-type="arpha" xlink:type="simple">D1087E79-445B-5B11-BAD3-2445F0925411</object-id><label>Figure A1.</label><caption><p>The photo of holotype of <tp:taxon-name><tp:taxon-name-part taxon-name-part-type="genus" reg="Iris">Iris</tp:taxon-name-part><tp:taxon-name-part taxon-name-part-type="hybrid-sign">×</tp:taxon-name-part><tp:taxon-name-part taxon-name-part-type="species" reg="ampliflora">ampliflora</tp:taxon-name-part></tp:taxon-name>.</p></caption><graphic xmlns:xlink="http://www.w3.org/1999/xlink" xlink:href="phytokeys-174-001_article-62306__-g005.jpg" position="float" orientation="portrait" xlink:type="simple" id="oo_516517.jpg"><uri content-type="original_file" xlink:type="simple">https://binary.pensoft.net/fig/516517</uri></graphic></fig></app><fig id="F5" position="float" orientation="portrait"><object-id xmlns:xlink="http://www.w3.org/1999/xlink" content-type="doi" xlink:type="simple">10.3897/phytokeys.174.62306.figurea1</object-id><object-id xmlns:xlink="http://www.w3.org/1999/xlink" content-type="zenodo_dep_id" xlink:type="simple">4602736</object-id><object-id xmlns:xlink="http://www.w3.org/1999/xlink" content-type="arpha" xlink:type="simple">D1087E79-445B-5B11-BAD3-2445F0925411</object-id><label>Figure A1.</label><caption><p>The photo of holotype of <tp:taxon-name><tp:taxon-name-part taxon-name-part-type="genus" reg="Iris">Iris</tp:taxon-name-part><tp:taxon-name-part taxon-name-part-type="hybrid-sign">×</tp:taxon-name-part><tp:taxon-name-part taxon-name-part-type="species" reg="ampliflora">ampliflora</tp:taxon-name-part></tp:taxon-name>.</p></caption><graphic xmlns:xlink="http://www.w3.org/1999/xlink" xlink:href="phytokeys-174-001_article-62306__-g005.jpg" position="float" orientation="portrait" xlink:type="simple" id="oo_516517.jpg"><uri content-type="original_file" xlink:type="simple">https://binary.pensoft.net/fig/516517</uri></graphic></fig></tp:treatment-sec></tp:taxon-treatment>
